# Supplementary material for: Identification of new susceptibility loci for IgA nephropathy in Han Chinese
Source: Nat Commun. 2015 Jun 1;6:7270. doi: 10.1038/ncomms8270 (PMC4458882; doi:10.1038/ncomms8270)
Supplement: Supplementary Data 1 — The detailed information of 115 SNPs analyzed in validation 1 [file ncomms8270-s2.xlsx]

## Sheet: Sheet1
Supplementary data 1. 115 SNPs analysed in validation 1
				GWAS			Validation 1		Combined Analysis
SNP	Chr:position	Risk/non-risk allele	Locus	P gemma	P logistic	OR	P logistic	OR	P meta-analysis	OR	Cochrane's Q Phet
rs2738058	chr8:6821617	T/C	DEFA8P/DEFA1	1.51e-10	5.75e-10	1.31	6.1e-05	1.181	1.18e-12	1.24	0.084
rs7190997	chr16:31368178	C/T	ITGAX	1.94e-05	4e-05	1.207	3.35e-15	1.386	6.15e-18	1.305	0.023
rs12716641	chr8:6898998	T/C	DEFA11P/DEFA5	1.79e-06	7.8e-07	1.26	1.22e-08	1.287	4.4e-14	1.276	0.716
rs7979707	chr12:54836257	C/T	GTSF1/ ITGA5	9.11e-06	0.00609	1.308	1.64e-06	1.469	5.54e-08	1.402	0.357
rs2074038	chr11:44087989	T/G	ACCS	4.45e-05	3.36e-05	1.207	0.00187	1.137	2.4e-07	1.17	0.35
rs9314614	chr8:6697731	C/G	XKR5/DEFB1	6.2e-05	3.54e-05	1.191	0.00377	1.121	7.55e-07	1.153	0.286
rs2033562	chr8:103547739	C/G	UBR5/ODF1	0.000414	7.98e-05	1.176	0.00345	1.116	1.54e-06	1.143	0.349
rs7634389	chr3:186738421	C/T	ST6GAL1	4.33e-05	0.00068	1.151	0.00886	1.105	1.4e-05	1.129	0.517
rs11264799	chr1: 157670757	C/T	FCRL3	1.77e-05	1.43e-05	1.239	0.000173	1.194	1.11e-08	1.215	0.583
rs12581651	chr12:7162598	A/G	LPCAT3/C1S	3.6e-05	0.000504	1.41	0.0066	1.272	1.54e-05	1.331	0.431
rs7305528	chr12:70852590	A/G	SCGB1A1/AHNAK	0.000721	7.97e-05	1.194	0.000163	1.171	5.2e-08	1.181	0.748
rs17145884	chr11:62200176	T/C	AHNAK/ASRGL1	4.79e-05	1.7e-06	1.253	0.0125	1.112	4.74e-07	1.172	0.056
rs75131344	chr2:61935818	T/C	x	0.000126	7.22e-05	1.319	0.0394	1.14	2.82e-05	1.218	0.122
rs137975261	chr16:86556644	A/G	FOXF1/MTHFSD	NA	2.69e-05	2.344	0.506	1.372	3.78e-05	2.158	0.3
rs34104149	chr1:209318792	G/T	PLXNA2/LOC391158	2.91e-05	1.96e-05	1.448	0.0257	1.189	7.03e-06	1.298	0.092
rs11764463	chr7:105875903	T/C	NAMPT	0.000251	1.69e-05	1.285	0.167	1.077	7.74e-05	1.168	0.025
rs13133504	chr4:176252966	C/T	x	4.36e-05	0.000149	1.401	0.0357	1.193	4.05e-05	1.285	0.183
rs6773807	chr3:20220273	C/T	SGOL1	6.65e-05	3.3e-05	1.506	0.0619	1.203	2.37e-05	1.344	0.105
rs12868611	chr13:32444439	C/T	EEF1DP3	5.46e-05	6.26e-05	1.192	0.0301	1.091	1.92e-05	1.135	0.134
rs10899844	chr10:44118060	T/C	ZNF32/ZNF485	0.000579	8.46e-05	1.193	0.113	1.068	0.00013	1.124	0.069
rs6435051	chr2:201329213	A/G	SPATS2L	0.00011	1.75e-05	1.218	0.00698	1.122	1.04e-06	1.166	0.192
rs3804780	chr3:4352981	G/A	SETMAR	0.000102	5.58e-05	1.373	0.0828	1.127	7.95e-05	1.227	0.059
rs2421790	chr1:71191807	A/G	LOC101927244	0.000618	2.56e-05	1.215	0.00734	1.119	1.33e-06	1.162	0.186
rs79722681	chr18:5816694	C/A	MIR3976HG	0.00179	5.01e-05	1.687	0.0491	1.247	3.44e-05	1.42	0.078
rs73344347	chr17:48718344	C/G	ABCC3	4.38e-05	0.000453	1.321	0.0511	1.155	0.000106	1.232	0.229
rs12501080	chr4:23379434	G/A	MIR548AJ2	2.76e-05	2.21e-05	1.191	0.185	1.052	0.000123	1.113	0.024
rs4582924	chr10:135409033	G/T	x	4.45e-05	0.000346	1.223	0.0553	1.101	0.000138	1.153	0.159
rs10734108	chr10:129353333	A/G	DOCK1	9.81e-05	1.81e-05	1.191	0.239	1.045	0.000179	1.11	0.019
rs75573662	chr8:56803003	G/A	LYN	2.04e-05	9.62e-05	1.355	0.109	1.114	0.000201	1.209	0.053
rs12601898	chr17:77389101	T/C	RBFOX3	7.11e-05	7.13e-05	1.187	0.224	1.049	0.00031	1.111	0.036
rs117657053	chr4:163325410	C/T	x	1.8e-05	2.93e-05	1.585	0.286	1.107	0.00036	1.292	0.014
rs12613605	chr2:43358910	T/G	x	4.18e-05	1.28e-05	1.236	0.423	1.036	0.000381	1.123	0.009
rs2366409	chr3:159696107	G/A	IL12A/IL12A-AS1	8.66e-05	1.36e-05	1.278	0.511	1.035	0.000389	1.146	0.007
rs117725368	chr3:32174195	A/G	GPD1L	4.91e-05	0.000238	1.555	0.15	1.172	0.000404	1.333	0.081
rs4662834	chr2:129478842	G/A	x	0.00107	3.48e-05	1.185	0.433	1.03	0.000712	1.099	0.012
rs13425630	chr2:47230731	G/A	TTC7A	4.87e-07	2.13e-07	1.437	0.874	0.99	0.000713	1.174	<0.001
rs12203549	chr6:22085852	C/T	LINC00340	2.89e-05	0.0185	1.319	0.0135	1.283	0.000718	1.296	0.847
rs17129381	chr1:67186429	A/T	SGIP1	7.19e-05	0.000159	1.169	0.303	1.04	0.000823	1.098	0.036
rs72938250	chr6:111944165	A/C	TRAF3IP2	7.86e-05	0.000297	1.467	0.22	1.12	0.000966	1.259	0.055
rs1451022	chr7:33641556	G/A	BBS9	7.87e-06	0.000126	1.187	0.357	1.039	0.00106	1.104	0.03
rs12355616	chr10:55439071	T/C	PCDH15	0.000309	1.63e-05	1.407	0.741	1.025	0.00131	1.191	0.004
rs2410151	chr8:13915594	A/G	x	7.48e-05	0.000149	1.426	0.346	1.083	0.00136	1.224	0.028
rs11787894	chr9:135139064	G/T	SETX	8.38e-05	0.00028	1.178	0.506	1.028	0.00275	1.096	0.029
rs116904431	chr5:36461458	T/A	x	7.74e-05	0.000488	1.566	0.353	1.107	0.00292	1.282	0.042
rs6832151	chr4:40303633	G/T	LOC101060498	7.5e-08	2.06e-08	1.266	0.222	0.954	0.00342	1.087	<0.001
rs1593111	chr16:60051616	A/G	LOC101927580	8.43e-05	8.38e-05	1.19	0.89	1.006	0.00414	1.09	0.006
rs1537634	chr10:7560704	A/C	x	1.48e-05	4.77e-05	1.213	0.998	1	0.00499	1.094	0.003
rs56372998	chr11:46306826	C/A	CREB3L1	8.97e-05	0.000578	1.258	0.48	1.044	0.00552	1.132	0.035
rs4950076	chr1:95577297	C/T	TMEM56	6.03e-05	9.27e-06	1.205	0.763	0.989	0.00558	1.081	0.001
rs83969	chr21:41008497	C/G	B3GALT5	4.79e-05	0.00173	1.503	0.388	1.105	0.00582	1.269	0.082
rs117717738	chr9:17329555	G/T	CNTLN	6.06e-05	9.63e-05	1.548	0.759	1.03	0.00583	1.221	0.005
rs4585466	chr5:169613981	T/A	LCP2	0.000361	1.41e-05	1.219	0.774	0.988	0.00714	1.087	0.001
rs11502625	chr12:19635015	T/C	AEBP2	0.000111	4.49e-05	1.212	0.813	0.99	0.00963	1.086	0.001
rs1253918	chr1:20813488	T/G	CAMK2N1/MUL1	3.42e-05	4.52e-05	1.186	0.796	0.99	0.0114	1.074	0.001
rs28871289	chr3:9685363	A/G	MTMR14	2.19e-05	3.91e-05	1.549	0.543	0.937	0.012	1.208	0.001
rs17626935	chr4:170091790	C/A	SH3RF1	8.74e-05	0.00112	1.4	0.76	1.03	0.0143	1.187	0.029
rs144350435	chr9:126556571	G/C	DENND1A	NA	3.2e-06	2.362	0.296	0.832	0.0145	1.366	<0.001
rs739841	chr12:48202047	A/G	HDAC7	6.23e-05	0.00264	1.321	0.675	1.036	0.0183	1.159	0.057
rs242824	chr20:58659084	G/A	LOC729296	3.7e-05	0.000395	1.17	0.892	0.995	0.019	1.073	0.007
rs12944198	chr17:72172932	A/C	x	2.48e-05	0.000243	1.218	0.857	0.991	0.0217	1.086	0.004
rs9322538	chr6:156146284	G/A	x	0.000141	3.83e-05	1.212	0.486	0.97	0.0252	1.074	<0.001
rs11561883	chr7:8114360	T/C	GLCCI1	6.49e-05	0.00029	1.33	0.661	0.966	0.0259	1.132	0.004
rs12680242	chr8:40015732	C/T	C8orf4	8.32e-05	0.00146	1.166	0.906	0.995	0.0371	1.07	0.015
rs12645339	chr4:9596615	C/T	x	4e-05	0.0398	1.221	0.37	1.078	0.0414	1.138	0.339
rs2973216	chr4:37437745	G/A	KIAA1239	6.08e-06	5.78e-05	1.237	0.333	0.954	0.0463	1.074	<0.001
rs12547941	chr8:29980332	G/A	LEPROTL1	0.000692	9.34e-05	1.192	0.307	0.959	0.0597	1.059	<0.001
rs12421301	chr11:41219414	C/A	LRRC4C	4.26e-05	1.51e-05	1.198	0.153	0.947	0.0628	1.054	<0.001
rs9477597	chr6:18049040	A/G	x	5.88e-05	0.000184	1.219	0.337	0.954	0.0676	1.068	0.001
rs62531025	chr8:84753488	A/G	x	0.000564	3.92e-05	1.2	0.163	0.945	0.0695	1.056	<0.001
rs35373317	chr1:70214324	T/A	LRRC7	5.48e-05	0.00031	1.656	0.477	0.918	0.0719	1.178	0.001
rs4969481	chr17:79993212	C/T	RAC3/DCXR	6.69e-05	0.00026	1.199	0.33	0.957	0.0837	1.06	0.001
rs2159963	chr12:9064621	T/C	PHC1	4.22e-05	6.08e-06	1.22	0.0578	0.926	0.095	1.051	<0.001
rs117830280	chr12:50483982	A/G	SMARCD1	8.92e-05	0.000449	1.462	0.394	0.923	0.0953	1.126	0.001
rs2188404	chr7:92943760	T/C	CCDC132	9.59e-07	1.09e-06	1.226	0.0203	0.913	0.109	1.047	<0.001
rs606089	chr2:31523749	T/C	x	4.71e-05	0.000367	1.749	0.242	0.857	0.161	1.152	0.001
rs7210943	chr17:5982293	G/A	WSCD1	9.19e-05	4.96e-05	1.183	0.0402	0.926	0.193	1.037	<0.001
rs142837187	chr8:75566270	T/C	FLJ39080	3.81e-06	5.44e-05	1.963	0.0571	0.756	0.209	1.149	<0.001
rs74058761	chr1:17708829	C/A	PADI6	6.7e-06	2.16e-05	1.594	0.0432	0.825	0.212	1.094	<0.001
rs7720650	chr5:137442353	G/A	NME5/WNT8A	2.16e-06	6.06e-05	1.705	0.104	0.841	0.214	1.109	<0.001
rs9652852	chr17:55281365	C/T	x	6.43e-06	7.37e-06	1.205	0.0121	0.908	0.248	1.033	<0.001
rs76878078	chr5:5947115	G/A	x	8.49e-05	0.000531	1.273	0.163	0.922	0.25	1.053	<0.001
rs7430438	chr3:38803618	G/A	SCN10A	8.44e-06	9.25e-06	1.2	0.01	0.907	0.262	1.032	<0.001
rs77713413	chr6:70945220	C/T	COL9A1	7.45e-06	0.00106	1.315	0.117	0.882	0.267	1.066	0.001
rs11240664	chr1:204064055	T/C	SOX13	5.45e-05	0.000226	1.205	0.0577	0.914	0.274	1.039	<0.001
rs111458732	chr3:177926858	C/T	x	3.21e-06	1.16e-05	1.667	0.00562	0.73	0.282	1.092	<0.001
rs1008507	chr15:91016742	C/T	IQGAP1	7.5e-05	0.000253	1.43	0.061	0.847	0.287	1.073	<0.001
rs7831455	chr8:30224519	A/G	RBPMS-AS1	1.63e-05	3.73e-05	1.192	0.0171	0.912	0.334	1.028	<0.001
rs7556875	chr2:125575440	A/G	CNTNAP5	8.8e-05	0.00166	1.365	0.0628	0.85	0.494	1.046	<0.001
rs2076513	chr6:1591011	G/T	FOXCUT	6.92e-05	0.000278	1.167	0.0147	0.907	0.522	1.019	<0.001
rs2566538	chr2:133416865	G/A	LYPD1	4.67e-05	8.6e-05	1.192	0.00673	0.895	0.526	1.019	<0.001
rs10948800	chr6:13625413	G/A	NTNG2	0.000184	4.24e-05	1.204	3.58e-06	0.824	0.579	0.983	<0.001
rs12465968	chr2:18242191	G/A	x	5.16e-05	0.000167	1.317	1.94e-05	0.742	0.651	0.977	<0.001
rs55655908	chr7:48455511	T/C	ABCA13	6.23e-05	0.000607	1.177	0.00148	0.871	0.927	0.997	<0.001
rs11576742	chr1:82830040	T/C	x	3.79e-05	3.76e-05	1.219	0.000113	0.844	0.957	0.998	<0.001
rs74692506	chr21:39899863	C/T	ERG	5.67e-05	0.000357	1.267	0.00105	0.824	0.961	0.998	<0.001
rs10113574	chr8:49696359	T/C	x	0.000183	8.21e-05	1.593	0.272	1.139	0.000359	1.348	0.045
rs11055272	chr12:13337645	G/A	EMP1	0.000281	4.49e-05	1.184	0.315	1.039	0.000412	1.104	0.02
rs12201082	chr6:90656600	A/G	BACH2	0.000629	7.2e-05	1.433	0.246	1.101	0.000431	1.241	0.032
rs3739284	chr8:124514400	G/A	FBXO32	0.00011	4.25e-05	1.183	0.553	1.023	0.00125	1.094	0.009
rs2034453	chr1:74712181	A/G	FPGT/TNNI3K	0.000398	9.26e-05	1.285	0.522	1.037	0.00201	1.141	0.013
rs17068280	chr18:59067514	G/A	x	0.000122	9.08e-05	1.185	0.578	1.022	0.00207	1.094	0.012
rs4741769	chr9:2847195	G/A	KIAA0020	0.000315	9.07e-05	1.175	0.633	1.018	0.00244	1.088	0.011
rs12037161	chr1:99097963	G/A	x	2.17e-05	1.9e-05	1.251	0.944	1.003	0.00313	1.109	0.002
rs382563	chr6:95083964	C/T	x	0.000493	7.32e-05	1.217	0.826	1.01	0.00428	1.099	0.005
rs77868381	chr4:42339654	A/G	x	4.05e-05	7.44e-05	1.408	0.872	0.987	0.00975	1.163	0.003
rs9958775	chr18:27911146	A/G	x	0.000102	3.59e-05	1.743	0.758	0.963	0.0107	1.258	0.001
rs76248617	chr2:111600028	G/A	ACOXL	NA	8.52e-05	1.837	0.824	0.974	0.0253	1.237	0.001
rs2569999	chr3:12993370	C/T	IQSEC1	0.000227	6.56e-05	1.265	0.412	0.955	0.0336	1.09	0.001
rs9926019	chr16:73749995	C/G	x	0.000296	5.89e-05	1.261	0.423	0.96	0.0417	1.081	<0.001
rs4674301	chr2:219242862	T/C	SLC11A1	0.000129	6.79e-05	1.256	0.0627	0.906	0.176	1.054	<0.001
rs7300256	chr12:64366408	T/C	SRGAP1	0.000188	6.25e-05	1.178	0.0136	0.91	0.358	1.026	<0.001
rs12950327	chr17:69259647	T/C	x	0.0008	8.6e-05	1.195	0.00613	0.892	0.493	1.021	<0.001
rs10752338	chr10:14569422	A/G	FAM107B*	0.00078	0.00019	1.171	0.161	1.056	0.000341	1.108	0.071
rs78821348	chr4:155985024	C/T	x*	0.000169	0.000112	1.29	0.319	1.063	0.000796	1.162	0.031
rs12086356	chr1:111786544	C/T	CHI3L2*	0.000553	0.000275	1.288	0.0281	0.869	0.41	1.04	<0.001
Risk alleles were defined based on direction of effect at the discovery (GWAS) stage. NA in P gemma column: SNP removed from GEMMA1 analysis by quality control filters. * indicates the inclusion of a proxy SNP (r2>0.8) where the original SNP failed design; x indicates there is no annotated RefSeq gene within 25kb flanking the SNP.
