# Supplementary material for: Identification of new susceptibility loci for IgA nephropathy in Han Chinese
Source: Nat Commun. 2015 Jun 1;6:7270. doi: 10.1038/ncomms8270 (PMC4458882; doi:10.1038/ncomms8270)
Supplement: Supplementary Data 2 — RegulomeDB annotation of SNPs in novel and suggestive loci in LD (r2>0.8) with the IgAN-associated SNPs [file ncomms8270-s3.xlsx]

## Sheet: Sheet1
Supplementary data 2 . RegulomeDB annotation of SNPs in novel and suggestive loci in LD (r2>0.8) with the IgAN-associated SNPs. Only SNPs with scores of 4 (minimum transcription factor binding + DNase peak) and lower are shown.
chr	position	Locus	r2 with GWAS SNP	SNP id	score	hits
chr11	44085687	ACCS	1	rs7127924	1f	Single_Nucleotides|PHACS|eQTL, Single_Nucleotides|EXT2|eQTL, Single_Nucleotides|ACCS|eQTL, Motifs|PWM|Pbx-1b, Motifs|Footprinting|Pbx-1b, Chromatin_Structure|DNase-seq
chr11	44087989	ACCS	1	rs2074038	1b	Single_Nucleotides|PHACS|eQTL, Motifs|PWM|STAT1:STAT1, Motifs|Footprinting|STAT1:STAT1, Chromatin_Structure|DNase-seq, Chromatin_Structure|FAIRE, Protein_Binding|ChIP-seq|GATA1, Protein_Binding|ChIP-seq|SPI1, Protein_Binding|ChIP-seq|HNF4A, Protein_Binding|ChIP-seq|GABPA, Protein_Binding|ChIP-seq|NFKB1, Protein_Binding|ChIP-seq|ELF1, Protein_Binding|ChIP-seq|BRCA1, Protein_Binding|ChIP-seq|CHD2, …
chr11	44091399	ACCS	0.89	rs7951555	1f	Single_Nucleotides|PHACS|eQTL, Single_Nucleotides|ACCS|eQTL, Chromatin_Structure|DNase-seq
chr11	44093323	ACCS	0.87	rs2074040	1f	Single_Nucleotides|PHACS|eQTL, Single_Nucleotides|EXT2|eQTL, Protein_Binding|ChIP-seq|RFX3
chr16	31334236	ITGAX/ITGAM	0.8	rs11150610	1f	Single_Nucleotides|ITGAX|eQTL, Protein_Binding|ChIP-seq|SETDB1
chr16	31340909	ITGAX/ITGAM	0.87	rs4077810	1f	Single_Nucleotides|ITGAX|eQTL, Single_Nucleotides|ITGAM|eQTL, Chromatin_Structure|DNase-seq
chr16	31343243	ITGAX/ITGAM	0.87	rs4594268	4	Chromatin_Structure|FAIRE, Chromatin_Structure|DNase-seq, Protein_Binding|ChIP-seq|PBX3, Protein_Binding|ChIP-seq|POU2F2, Protein_Binding|ChIP-seq|BCL3, Protein_Binding|ChIP-seq|RUNX1, Protein_Binding|ChIP-seq|POLR2A, Protein_Binding|ChIP-seq|REST
chr16	31345280	ITGAX/ITGAM	0.88	rs8060268	4	Chromatin_Structure|FAIRE, Chromatin_Structure|DNase-seq, Protein_Binding|ChIP-seq|SIN3A, Protein_Binding|ChIP-seq|RAD21, Protein_Binding|ChIP-seq|SMC3, Protein_Binding|ChIP-seq|ZNF143, Protein_Binding|ChIP-seq|ZEB1, Protein_Binding|ChIP-seq|CTCF
chr16	31363417	ITGAX/ITGAM	0.89	rs10782004	4	Chromatin_Structure|FAIRE, Chromatin_Structure|DNase-seq, Protein_Binding|ChIP-seq|SMARCA4
chr16	31363788	ITGAX/ITGAM	0.89	rs11574630	4	Chromatin_Structure|FAIRE, Chromatin_Structure|DNase-seq, Protein_Binding|ChIP-seq|SMARCA4
chr16	31363977	ITGAX/ITGAM	0.88	rs11574631	4	Chromatin_Structure|FAIRE, Chromatin_Structure|DNase-seq, Protein_Binding|ChIP-seq|SPI1, Protein_Binding|ChIP-seq|SMARCA4, Protein_Binding|ChIP-seq|EBF1
chr16	31366016	ITGAX/ITGAM	0.98	rs11150614	4	Chromatin_Structure|FAIRE, Chromatin_Structure|DNase-seq, Protein_Binding|ChIP-seq|NFKB1, Protein_Binding|ChIP-seq|ELF1, Protein_Binding|ChIP-seq|TBP, Protein_Binding|ChIP-seq|EBF1
chr3	186732679	ST6GAL1	0.95	rs17776120	4	Chromatin_Structure|DNase-seq, Protein_Binding|ChIP-seq|SPDEF, Protein_Binding|ChIP-seq|AR
chr3	186734466	ST6GAL1	0.95	rs967367	4	Chromatin_Structure|DNase-seq, Protein_Binding|ChIP-seq|PAX5, Protein_Binding|ChIP-seq|IRF4, Protein_Binding|ChIP-seq|EBF1
chr8	6692378	DEFA	0.96	rs2978898	2b	Motifs|PWM|SREBP2, Motifs|Footprinting|SREBP2, Chromatin_Structure|FAIRE, Chromatin_Structure|DNase-seq, Protein_Binding|ChIP-seq|GABPA, Protein_Binding|ChIP-seq|ELF1, Protein_Binding|ChIP-seq|E2F4, Protein_Binding|ChIP-seq|E2F6, Protein_Binding|ChIP-seq|TBP, Protein_Binding|ChIP-seq|YY1, Protein_Binding|ChIP-seq|POLR2A
chr8	6811149	DEFA	0.89	rs2615787	2b	Motifs|PWM|STAT, Motifs|Footprinting|HSF2, Motifs|PWM|HSF2, Chromatin_Structure|DNase-seq, Protein_Binding|ChIP-seq|CTCF, Protein_Binding|ChIP-seq|TAL1
chr8	103542538	ODF1/KLF10	0.9	rs4734636	1b	Single_Nucleotides|UBR5|eQTL, Motifs|Footprinting|E2A, Motifs|PWM|E2A, Motifs|PWM|Myf6, Chromatin_Structure|DNase-seq, Chromatin_Structure|FAIRE, Protein_Binding|ChIP-seq|EBF1, Protein_Binding|ChIP-seq|POLR2A
chr8	103545436	ODF1/KLF10	0.9	rs10096810	1f	Single_Nucleotides|UBR5|eQTL, Motifs|PWM|FOXC1, Chromatin_Structure|DNase-seq
chr8	103546435	ODF1/KLF10	0.9	rs2033561	1f	Single_Nucleotides|UBR5|eQTL, Motifs|PWM|POU6F1, Motifs|Footprinting|POU6F1, Chromatin_Structure|FAIRE, Protein_Binding|ChIP-seq|POLR2A
chr8	103546942	ODF1/KLF10	0.9	rs10104124	4	Chromatin_Structure|FAIRE, Chromatin_Structure|DNase-seq, Protein_Binding|ChIP-seq|SPI1, Protein_Binding|ChIP-seq|EP300, Protein_Binding|ChIP-seq|MEF2C, Protein_Binding|ChIP-seq|POU2F2, Protein_Binding|ChIP-seq|NFKB1, Protein_Binding|ChIP-seq|MEF2A, Protein_Binding|ChIP-seq|BCL11A, Protein_Binding|ChIP-seq|ELF1, Protein_Binding|ChIP-seq|USF1, Protein_Binding|ChIP-seq|SP1, Protein_Binding|ChIP-seq…
chr8	103548424	ODF1/KLF10	1	rs1347319	2b	Motifs|Footprinting|RBP-Jkappa, Motifs|PWM|RBP-Jkappa, Chromatin_Structure|FAIRE, Chromatin_Structure|DNase-seq, Protein_Binding|ChIP-seq|MEF2C, Protein_Binding|ChIP-seq|NFKB1, Protein_Binding|ChIP-seq|POU5F1
chr8	103548510	ODF1/KLF10	1	rs1347320	2b	Motifs|Footprinting|BLIMP1, Motifs|PWM|BLIMP1, Motifs|PWM|MZF1_5-13, Motifs|Footprinting|MZF1_5-13, Chromatin_Structure|FAIRE, Chromatin_Structure|DNase-seq, Protein_Binding|ChIP-seq|SIN3A, Protein_Binding|ChIP-seq|CEBPB, Protein_Binding|ChIP-seq|NANOG, Protein_Binding|ChIP-seq|JUND, Protein_Binding|ChIP-seq|POU5F1, Protein_Binding|ChIP-seq|TCF12, Protein_Binding|ChIP-seq|POLR2A
chr8	103548538	ODF1/KLF10	1	rs1347321	4	Chromatin_Structure|FAIRE, Chromatin_Structure|DNase-seq, Protein_Binding|ChIP-seq|PBX3, Protein_Binding|ChIP-seq|SIN3A, Protein_Binding|ChIP-seq|CEBPB, Protein_Binding|ChIP-seq|NANOG, Protein_Binding|ChIP-seq|NFKB1, Protein_Binding|ChIP-seq|JUND, Protein_Binding|ChIP-seq|POU5F1, Protein_Binding|ChIP-seq|TCF12, Protein_Binding|ChIP-seq|POLR2A
chr8	103549379	ODF1/KLF10	0.99	rs4734637	4	Chromatin_Structure|FAIRE, Chromatin_Structure|DNase-seq, Protein_Binding|ChIP-seq|EP300, Protein_Binding|ChIP-seq|JUN, Protein_Binding|ChIP-seq|CEBPB, Protein_Binding|ChIP-seq|BRCA1, Protein_Binding|ChIP-seq|FOS, Protein_Binding|ChIP-seq|JUND, Protein_Binding|ChIP-seq|TBP, Protein_Binding|ChIP-seq|NR3C1, Protein_Binding|ChIP-seq|STAT3, Protein_Binding|ChIP-seq|POLR2A
Reference: Boyle, A.P., et. al. Annotation of functional variation in personal genomes using RegulomeDB. Genome Research 22, 1790-1797 (2012)
http://regulomedb.org/
