# Supplementary material for: Identification of new susceptibility loci for IgA nephropathy in Han Chinese
Source: Nat Commun. 2015 Jun 1;6:7270. doi: 10.1038/ncomms8270 (PMC4458882; doi:10.1038/ncomms8270)
Supplement: Supplementary Data 3 — HaploRegv2 annotation of SNPs in novel and suggestive loci in LD (r2>0.8) with the IgAN-associated SNPs [file ncomms8270-s4.xlsx]

## Sheet: Sheet1
Supplementary data 3. HaploRegv2 annotation of SNPs in novel and suggestive loci in LD (r2>0.8) with the IgAN-associated SNPs.
Query SNP: rs7190997 and variants with r2 >= 0.8
chr	pos (hg19)	LD	LD	variant	Ref	Alt	AFR	AMR	ASN	EUR	SiPhy	Promoter	Enhancer	DNAse	Proteins	eQTL	Motifs	GENCODE	dbSNP
		(r²)	(D')				freq	freq	freq	freq	cons	histone marks	histone marks		bound	tissues	changed	genes	func annot
16	31355657	0.84	0.96	rs11150611	C	G	0.75	0.58	0.72	0.68			GM12878				Ets	11kb 5' of ITGAX
16	31357760	0.84	0.97	rs11150612	G	A	0.06	0.36	0.72	0.35							GR	8.7kb 5' of ITGAX
16	31357810	0.84	0.96	rs11150613	C	T	0.96	0.6	0.72	0.68								8.6kb 5' of ITGAX
16	31359330	0.83	0.96	rs12935192	G	A	0.42	0.44	0.72	0.5			GM12878	Melano			Hdx,Pou2f2,p300	7.1kb 5' of ITGAX
16	31359826	0.83	0.96	rs11645917	C	T	0.41	0.44	0.72	0.5			GM12878	PanIsletD,CD20+			Pbx-1,Pbx3	6.6kb 5' of ITGAX
16	31360892	0.84	0.96	rs56392848	A	G	0.96	0.6	0.72	0.68			GM12878				CDP,SRF,Sox	5.6kb 5' of ITGAX
16	31360944	0.83	0.96	rs12923297	T	C	0.41	0.44	0.72	0.5			GM12878	GM12878			RXRA,STAT	5.5kb 5' of ITGAX
16	31361059	0.83	0.96	rs11859274	C	T	0.4	0.44	0.72	0.5			GM12878					5.4kb 5' of ITGAX
16	31361643	0.84	0.96	rs4459557	G	C	0.69	0.58	0.72	0.68			GM12878	4 cell types			Smad3,Smad	4.8kb 5' of ITGAX
16	31361988	0.83	0.96	rs4493054	G	A	0.69	0.59	0.72	0.69			GM12878				4 altered motifs	4.5kb 5' of ITGAX
16	31362263	0.84	0.97	rs4889649	T	G	0.15	0.36	0.72	0.35			GM12878				Foxc1,VDR,ZEB1	4.2kb 5' of ITGAX
16	31363253	0.81	0.95	rs10747210	C	T	0.26	0.43	0.72	0.5			GM12878	Osteobl,iPS			4 altered motifs	3.2kb 5' of ITGAX
16	31363417	0.83	0.97	rs10782004	G	A	0.06	0.36	0.71	0.34			GM12878	12 cell types			7 altered motifs	3kb 5' of ITGAX
16	31363788	0.83	0.97	rs11574630	C	T	0.09	0.37	0.71	0.34			GM12878	PanIslets			4 altered motifs	2.7kb 5' of ITGAX
16	31363977	0.83	0.96	rs11574631	C	T	0.84	0.61	0.72	0.69			GM12878	14 cell types	EBF1,PU1		DMRT5,Irf,p300	2.5kb 5' of ITGAX
16	31366016	0.96	0.99	rs11150614	A	G	0.7	0.59	0.74	0.69			K562, GM12878, HSMM	4 cell types	4 bound proteins		6 altered motifs	438bp 5' of ITGAX
16	31368178	1	1	rs7190997	T	C	0.5	0.51	0.74	0.54				HSMM_emb			NERF1a,SEF-1,STAT	ITGAX	intronic
16	31370090	0.93	0.98	rs11150616	T	G	0.91	0.61	0.73	0.69				Fibrobl,Hepatocytes			11 altered motifs	ITGAX	intronic
16	31370246	0.95	0.99	rs138258116	C	A	0.13	0.35	0.73	0.34							CDP,Pax-6,SREBP	ITGAX	intronic
16	31370452	0.96	0.99	rs1106398	C	T	0.53	0.53	0.73	0.54							6 altered motifs	ITGAX	intronic
16	31372081	0.94	0.97	rs11574639	G	A	0.91	0.61	0.74	0.69				HMEC			Rad21	ITGAX	intronic
16	31372290	0.94	0.98	rs11150617	T	C	0.13	0.36	0.73	0.35				PanIslets,Monocytes-CD14+_RO01746			GR	ITGAX	intronic
16	31374535	0.84	0.94	rs2230429	C	G	0.13	0.36	0.74	0.35				H1-hESC,FibroP			8 altered motifs	ITGAX	missense
16	31376849	0.81	0.93	rs11150619	T	C	0.13	0.36	0.75	0.35			GM12878					ITGAX	intronic
16	31377390	0.84	-0.93	rs13332545	T	C	0.22	0.42	0.27	0.37			GM12878				DEC,RREB-1	ITGAX	intronic
Query SNP: rs2074038 and variants with r2 >= 0.8
chr	pos (hg19)	LD	LD	variant	Ref	Alt	AFR	AMR	ASN	EUR	SiPhy	Promoter	Enhancer	DNAse	Proteins	eQTL	Motifs	GENCODE	dbSNP
		(r²)	(D')				freq	freq	freq	freq	cons	histone marks	histone marks		bound	tissues	changed	genes	func annot
11	44085687	0.97	1	rs7127924	C	A	0.12	0.13	0.29	0.18			H1	H7-hESC,NT2-D1		Stranger_LCL	HNF1,Pax-2,Pbx-1	1.8kb 5' of ACCS
11	44087989	1	1	rs2074038	G	T	0.02	0.07	0.28	0.11		9 cell types		41 cell types	16 bound proteins		11 altered motifs	ACCS	5'-UTR
11	44091399	0.85	0.95	rs7951555	A	G	0.1	0.09	0.3	0.16						Stranger_LCL		ACCS	intronic
Query SNP: rs2033562 and variants with r2 >= 0.8
chr	pos (hg19)	LD	LD	variant	Ref	Alt	AFR	AMR	ASN	EUR	SiPhy	Promoter	Enhancer	DNAse	Proteins	eQTL	Motifs	GENCODE	dbSNP
		(r²)	(D')				freq	freq	freq	freq	cons	histone marks	histone marks		bound	tissues	changed	genes	func annot
8	103542538	0.94	1	rs4734636	A	G	0.37	0.56	0.42	0.63		GM12878	HMEC, K562	7 cell types	EBF1,POL2		7 altered motifs	KB-1980E6.3
8	103542791	0.94	1	rs1347318	T	C	0.37	0.56	0.42	0.63		GM12878	HMEC, K562, Huvec				Foxp1,Mef2,RREB-1	KB-1980E6.3
8	103543524	1	1	rs10088534	A	C	0.39	0.56	0.44	0.63			GM12878, NHEK				Sin3Ak-20,TATA,YY1	KB-1980E6.3
8	103543956	0.94	1	rs13265183	T	G	0.37	0.56	0.42	0.63			GM12878				9 altered motifs	KB-1980E6.3
8	103545003	0.92	0.99	rs10110787	T	C	0.37	0.56	0.42	0.63			GM12878	GM12878			8 altered motifs	KB-1980E6.3
8	103545008	0.94	1	rs10095950	A	G	0.37	0.56	0.42	0.63			GM12878	GM12878			6 altered motifs	KB-1980E6.3
8	103545436	0.94	1	rs10096810	G	A	0.38	0.56	0.42	0.64			GM12878				6 altered motifs	KB-1980E6.3
8	103545983	1	1	rs13250010	T	G	0.7	0.59	0.44	0.65			GM12878				GATA	KB-1980E6.3
8	103546435	0.94	1	rs2033561	A	C	0.38	0.56	0.42	0.63			4 cell types		POL2		9 altered motifs	KB-1980E6.3
8	103546942	0.94	1	rs10104124	G	C	0.37	0.56	0.42	0.63			4 cell types	11 cell types	18 bound proteins		6 altered motifs	KB-1980E6.3
8	103547739	1	1	rs2033562	G	C	0.38	0.56	0.44	0.63			5 cell types	Osteobl			CEBPB,Msx-1,Prrx2	KB-1980E6.3
8	103548424	1	1	rs1347319	G	C	0.6	0.58	0.44	0.63			7 cell types	10 cell types	MEF2C,NFKB,POU5F1		Ik-1,NF-kappaB,RBP-Jkappa	KB-1980E6.3
8	103548510	0.99	1	rs1347320	A	G	0.38	0.56	0.44	0.63			7 cell types	29 cell types	7 bound proteins		5 altered motifs	KB-1980E6.3
8	103548538	1	1	rs1347321	A	G	0.38	0.56	0.44	0.63			7 cell types	30 cell types	9 bound proteins		LBP-9,ZBTB33,Znf143	KB-1980E6.3
8	103549379	0.97	1	rs4734637	G	A	0.62	0.58	0.44	0.63			7 cell types	17 cell types	10 bound proteins		4 altered motifs	KB-1980E6.3
8	103550014	0.81	0.98	rs892503	C	T	0.47	0.42	0.4	0.36			8 cell types	14 cell types	CTBP2		TAL1	KB-1980E6.3
8	103550715	0.82	0.93	rs7836143	G	A	0.43	0.47	0.45	0.44			H1				NERF1a	KB-1980E6.3
8	103552153	0.82	0.93	rs28372594	T	C	0.43	0.48	0.45	0.44							NF-I,SP1	1.3kb 3' of KB-1980E6.3
8	103552413	0.84	0.98	rs13258245	T	C	0.6	0.49	0.47	0.44							Gfi1,HNF4,Maf	1.5kb 3' of KB-1980E6.3
8	103552536	0.82	0.93	rs10103471	C	T	0.17	0.41	0.45	0.31							7 altered motifs	1.6kb 3' of KB-1980E6.3
8	103553221	0.82	0.93	rs7823812	C	T	0.18	0.41	0.45	0.31			K562	WERI-Rb-1				2.3kb 3' of KB-1980E6.3
8	103553703	0.84	0.98	rs919951	G	A	0.59	0.49	0.47	0.44			GM12878, K562	5 cell types			Pou1f1	2.8kb 3' of KB-1980E6.3
8	103554001	0.82	0.93	rs4734638	G	C	0.18	0.41	0.45	0.31			GM12878, K562	12 cell types	6 bound proteins		Mef2	3.1kb 3' of KB-1980E6.3
Query SNP: rs7634389 and variants with r2 >= 0.8
chr	pos (hg19)	LD	LD	variant	Ref	Alt	AFR	AMR	ASN	EUR	SiPhy	Promoter	Enhancer	DNAse	Proteins	eQTL	Motifs	GENCODE	dbSNP
		(r²)	(D')				freq	freq	freq	freq	cons	histone marks	histone marks		bound	tissues	changed	genes	func annot
3	186731157	0.92	0.99	rs10212190	A	T	0.19	0.41	0.43	0.38			Huvec, GM12878	6 cell types			BCL,Evi-1	ST6GAL1	intronic
3	186732679	0.93	0.99	rs17776120	C	A	0.13	0.4	0.42	0.39			GM12878, Huvec	HMVEC-dAd			4 altered motifs	ST6GAL1	intronic
3	186732725	0.93	0.99	rs3821819	G	A	0.18	0.41	0.42	0.39			GM12878, Huvec				Foxl1,Mef2	ST6GAL1	intronic
3	186734466	0.93	0.99	rs967367	G	A	0.21	0.41	0.42	0.39			GM12878, K562, Huvec	PanIslets,CD20+,CD34+_Mobilized	4 bound proteins		GR,TBX5,ZEB1	ST6GAL1	intronic
3	186737820	0.99	1	rs9863411	C	T	0.21	0.42	0.44	0.39			GM12878, K562				Egr-1,LBP-1,Znf143	ST6GAL1	intronic
3	186738033	0.99	1	rs10937280	G	A	0.2	0.41	0.44	0.39			GM12878, K562				ERalpha-a,STAT,TLX1::NFIC	ST6GAL1	intronic
3	186738421	1	1	rs7634389	T	C	0.22	0.42	0.44	0.39			GM12878, K562	GM12864,Th2			CTCF,NRSF,RXRA	ST6GAL1	intronic
Query SNP: rs12716641 and variants with r2 >= 0.8
chr	pos (hg19)	LD	LD	variant	Ref	Alt	AFR	AMR	ASN	EUR	SiPhy	Promoter	Enhancer	DNAse	Proteins	eQTL	Motifs	GENCODE	dbSNP
		(r²)	(D')				freq	freq	freq	freq	cons	histone marks	histone marks		bound	tissues	changed	genes	func annot
8	6895210	0.94	0.97	rs7009952	T	C	0.31	0.44	0.22	0.42							4 altered motifs	18kb 3' of DEFA5
8	6896883	0.95	0.99	rs4367573	G	C	0.27	0.47	0.23	0.48							Myf	16kb 3' of DEFA5
8	6897352	0.93	0.98	rs4840668	G	C	0.27	0.47	0.23	0.48							Pax-5,STAT	15kb 3' of DEFA5
8	6897512	0.94	0.98	rs4240690	G	A	0.27	0.47	0.23	0.48				Osteobl,pHTE			GR,NRSF	15kb 3' of DEFA5
8	6897885	0.94	0.98	rs4418364	C	T	0.18	0.46	0.23	0.48							6 altered motifs	15kb 3' of DEFA5
8	6898034	0.95	0.98	rs6981771	G	A	0.27	0.47	0.23	0.48				Fibrobl			9 altered motifs	15kb 3' of DEFA5
8	6898115	0.95	0.98	rs6996729	C	T	0.27	0.47	0.23	0.48				Fibrobl			Nr2f2	15kb 3' of DEFA5
8	6898191	0.95	0.98	rs6996918	C	A	0.26	0.47	0.23	0.48							Hoxa5,Pax-4,SIX5	15kb 3' of DEFA5
8	6898232	0.95	0.98	rs7004474	A	G	0.27	0.47	0.23	0.48							5 altered motifs	15kb 3' of DEFA5
8	6898306	0.95	0.98	rs7009276	T	A	0.27	0.47	0.23	0.48							Irf,Nkx2	15kb 3' of DEFA5
8	6898344	0.95	0.98	rs6997211	C	T	0.27	0.47	0.23	0.48				HSMMtube			7 altered motifs	14kb 3' of DEFA5
8	6898998	1	1	rs12716641	T	C	0.27	0.46	0.22	0.46							5 altered motifs	14kb 3' of DEFA5
8	6899153	0.98	1	rs12716642	G	A	0.29	0.51	0.22	0.46							CTCFL,Pax-5	14kb 3' of DEFA5
8	6899209	0.96	1	rs13274544	G	A	0.24	0.5	0.22	0.46							Pax-1	14kb 3' of DEFA5
Query SNP: rs9314614 and variants with r2 >= 0.8
chr	pos (hg19)	LD	LD	variant	Ref	Alt	AFR	AMR	ASN	EUR	SiPhy	Promoter	Enhancer	DNAse	Proteins	eQTL	Motifs	GENCODE	dbSNP
		(r²)	(D')				freq	freq	freq	freq	cons	histone marks	histone marks		bound	tissues	changed	genes	func annot
8	6692378	0.84	0.96	rs2978898	T	C	0.79	0.57	0.58	0.54		7 cell types		7 cell types	6 bound proteins			XKR5	intronic
8	6693629	0.88	0.98	rs2978894	G	C	0.8	0.54	0.58	0.51			H1				4 altered motifs	GS1-24F4.2
8	6694434	0.99	1	rs2980955	A	G	0.79	0.54	0.6	0.5							5 altered motifs	GS1-24F4.2	intronic
8	6694845	0.99	0.99	rs2977802	C	G	0.78	0.54	0.6	0.51				Hepatocytes			Nkx3,SIX5	GS1-24F4.2	intronic
8	6696017	0.99	1	rs2978893	G	A	0.79	0.54	0.6	0.51							SP2	GS1-24F4.2	intronic
8	6697071	0.97	1	rs2980954	G	T	0.79	0.54	0.59	0.51							Isl2,Pax-6	GS1-24F4.2	intronic
8	6697310	0.96	1	rs2978890	G	A	0.75	0.53	0.59	0.5							Ik-2	GS1-24F4.2	intronic
8	6697450	1	1	rs2977798	C	T	0.71	0.54	0.6	0.51							RXRA	GS1-24F4.2	intronic
8	6697731	1	1	rs9314614	C	G	0.8	0.55	0.6	0.52							4 altered motifs	GS1-24F4.2	intronic
Query SNP: rs2738058 and variants with r2 >= 0.8
chr	pos (hg19)	LD	LD	variant	Ref	Alt	AFR	AMR	ASN	EUR	SiPhy	Promoter	Enhancer	DNAse	Proteins	eQTL	Motifs	GENCODE	dbSNP
		(r²)	(D')				freq	freq	freq	freq	cons	histone marks	histone marks		bound	tissues	changed	genes	func annot
8	6811149	0.86	0.94	rs2615787	T	G	0.43	0.34	0.33	0.42				HMEC,Melano	CTCF		Bcl6b,Hsf,STAT	15kb 5' of DEFA4
8	6812198	0.88	0.96	rs2741657	A	G	0.62	0.49	0.33	0.61								16kb 5' of DEFA4
8	6812249	0.88	0.96	rs2472562	G	T	0.85	0.52	0.33	0.61				Jurkat			Pou2f2,ZID	16kb 5' of DEFA4
8	6812759	0.89	0.97	rs2615771	A	G	0.41	0.29	0.33	0.36							Bcl6b	17kb 5' of DEFA4
8	6821617	1	1	rs2738058	T	C	0.66	0.48	0.34	0.58							Roaz	14kb 3' of DEFA1
8	6822606	0.8	0.93	rs2615768	C	T	0.19	0.27	0.32	0.32							Crx,Mrg1::Hoxa9	13kb 3' of DEFA1
8	6823891	0.8	0.93	rs2702910	G	A	0.16	0.28	0.32	0.33							Tgif1	11kb 3' of DEFA1
8	6824225	0.8	0.93	rs2702909	T	C	0.18	0.28	0.32	0.33							Hmx,Hoxb8,Irf	11kb 3' of DEFA1
Reference: Ward, L.D. & Kellis, M. HaploReg: a resource for exploring chromatin states, conservation, and regulatory motif alterations within sets of genetically linked variants. Nucleic Acids Res 40, D930-4 (2012).
http://www.broadinstitute.org/mammals/haploreg/haploreg.php
